# Supplementary material for: A Serious Game for the Prevention of Obesity in School Children–Impact of Parent’s Involvement: A Randomized Controlled Trial
Source: Life (Basel). 2022 May 24;12(6):779. doi: 10.3390/life12060779 (PMC9225572; doi:10.3390/life12060779)
Supplement: Supplementary file 1 [file life-12-00779-s001.zip]

Archive with 1 entries (1 files):
- life-1696903-supplementary.pdf
